# Supplementary material for: Nanosurface Texturing for Enhancing the Antibacterial Effect of Biodegradable Metal Zinc: Surface Modifications
Source: Nanomaterials (Basel). 2023 Jul 7;13(13):2022. doi: 10.3390/nano13132022 (PMC10343544; doi:10.3390/nano13132022)
Supplement: Supplementary file 1 [file nanomaterials-13-02022-s001.zip]

Archive with 1 entries (1 files):
- nanomaterials-2449666-supplementary.pdf
